# Supplementary material for: Interventions for Early-Stage Pericoronitis: Systematic Review of Randomized Clinical Trials
Source: Antibiotics (Basel). 2022 Jan 8;11(1):71. doi: 10.3390/antibiotics11010071 (PMC8772688; doi:10.3390/antibiotics11010071)
Supplement: Supplementary file 1 [file antibiotics-11-00071-s001.zip]

Archive with 1 entries (1 files):
- antibiotics-1527019-supplementary.pdf
